# Supplementary material for: Gene Expression Variability within and between Human Populations and Implications toward Disease Susceptibility
Source: PLoS Comput Biol. 2010 Aug 26;6(8):e1000910. doi: 10.1371/journal.pcbi.1000910 (PMC2928754; doi:10.1371/journal.pcbi.1000910)
Supplement: Table S3 — The list of genes showing the least and the most variable expression variabilities. (0.06 MB XLS) [file pcbi.1000910.s008.xls]

## Sheet: The least variable genes
NM_021104
NM_001006
NM_030893
NM_001101
NM_030959
NM_183049
NM_001030
NM_004118
NM_172367
NM_003785
NM_182794
NM_021109
NM_016219
NM_175076
NM_005617
NM_058168
NM_002952
NM_033106
NM_020219
NM_002360
NM_005235
NM_181351
NM_001026
NM_152642
NM_003049
NM_020659
NM_153186
NM_015039
NM_002083
NM_024702
NM_006212
NM_004885
NM_017716
NM_197960
NM_021080
NM_000982
NM_005100
NM_013231
NM_001170
NM_133178
NM_175060
NM_006507
NM_173710
NM_012152
NM_005285
NM_173055
NM_001086
NM_032126
NM_006056
NM_007209
NM_015879
NM_182710
NM_000981
NM_145270
NM_002310
NM_194358
NM_006424
NM_000523
NM_016179
NM_001917
NM_199358
NM_020405
NM_178822
NM_012173
NM_020204
NM_173205
NM_000993
NM_022567
NM_178153
NM_006193
NM_198353
NM_020689
NM_022150
NM_018995
NM_153827
NM_016490
NM_007374
NM_020808
NM_175062
NM_016734
NM_024730
NM_173617
NM_178128
NM_178429
NM_199349
NM_173564
NM_001475
NM_152749
NM_177478
NM_000453
NM_006174
NM_031958
NM_002873
NM_021973
NM_170732
NM_022552
NM_000020
NM_017762
NM_182516
NM_152745
NM_000998
NM_000410
NM_019039
NM_033029
NM_004292
NM_198139
NM_002283
NM_005959
NM_020353
NM_152443
NM_000372
NM_002530
NM_015869
NM_198271
NM_001163
NM_014070
NM_173355
NM_138709
NM_000073
NM_000573
NM_014858
NM_022352
NM_001508
NM_017624
NM_001000
NM_001614
NM_014514
NM_033031
NM_024689
NM_153442
NM_144992
NM_007363
NM_003389
NM_005295
NM_178540
NM_002240
NM_178034
NM_006604
NM_022580
NM_002930
NM_145208
NM_004606
NM_031887
NM_004673
NM_201612
NM_014279
NM_014359
NM_173536
NM_182582
NM_004576
NM_005422
NM_152763
NM_001402
NM_176895
NM_139278
NM_005276
NM_007197
NM_138619
NM_080603
NM_153818
NM_172343
NM_018058
NM_005269
NM_017565
NM_002944
NM_014133
NM_152445
NM_000639
NM_052843
NM_000533
NM_139314
NM_033345
NM_004098
NM_181614
NM_145250
NM_006919
NM_173528
NM_033051
NM_001874
NM_000980
NM_152459
NM_001854
NM_002438
NM_020742
NM_172113
NM_145207
NM_052995
NM_145022
NM_032566
NM_018444
NM_182704
NM_001042
NM_203452
NM_001025
NM_000986
NM_004847
NM_177949
NM_005162
NM_053049
NM_017556
NM_152454
NM_022050
NM_173813
NM_004878
NM_000260
NM_138280
NM_012114
NM_001927
NM_205545
NM_016315
NM_017431
NM_022437
NM_007102
NM_032567
NM_024636
NM_145752
NM_002255
NM_181608
NM_144610
NM_004590
NM_013939
NM_182699
NM_002777
NM_138780
NM_006269
NM_002666
NM_007252
NM_006950
NM_012109
NM_004105
NM_024012
NM_018076
NM_002195
NM_199280
NM_080823
NM_152864
NM_005226
NM_018228
NM_015667
NM_173616
NM_012131
NM_152349
NM_002704
NM_015285
NM_199425
NM_014441
NM_145300
NM_134325
NM_177952
NM_002021
NM_199338
NM_020455
NM_194317
NM_178438
NM_018417
NM_006485
NM_014443
NM_174936
NM_145872
NM_153381
NM_053286
NM_001076
NM_032009
NM_001525
NM_148897
NM_024988
NM_012283
NM_020429
NM_198850
NM_013357
NM_002761
NM_145895
NM_194305
NM_133637
NM_174932
NM_203393
NM_000363
NM_153216
NM_003460
NM_006863
NM_194302
NM_007217
NM_178578
NM_021815
NM_019612
NM_002924
NM_014919
NM_138569
NM_004101
NM_170610
NM_053006
NM_004950
NM_003396
NM_145304
NM_133343
NM_012428
NM_021155
NM_033635
NM_022099
NM_138796
NM_145351
NM_145202
NM_153364
NM_015256
NM_138564
NM_052867
NM_199262
NM_031276
NM_025130
NM_003102
NM_016438
NM_080618
NM_001794
NM_144673
NM_003393
NM_153456
NM_033199
NM_000307
NM_032944
NM_139205
NM_006849
NM_014714
NM_052946
NM_199047
NM_003643
NM_005221
NM_021115
NM_014495
NM_138625
NM_014625
NM_023914
NM_023068
NM_199186
NM_000994
NM_198573
NM_024986
NM_138731
NM_017625
NM_145203
NM_198074
NM_006691
NM_001240
NM_174962
NM_033467
NM_005599
NM_021722
NM_021249
NM_153840
NM_178826
NM_006217
NM_032181
NM_014219
NM_006192
NM_033119
NM_182550
NM_173080
NM_003305
NM_152534
NM_017937
NM_198511
NM_018843
NM_138276
NM_002852
NM_007354
NM_033036
NM_014898
NM_054028
NM_002851
NM_174980
NM_199418
NM_002725
NM_178555
NM_001327
NM_176871
NM_203376
NM_001171
NM_178529
NM_018218
NM_138454
NM_025220
NM_199244
NM_004827
NM_005672
NM_203446
NM_173491
NM_173459
NM_001526
NM_005297
NM_006771
NM_006121
NM_033637
NM_030944
NM_014215
NM_080740
NM_000661
NM_152589
NM_153835
NM_138317
NM_178504
NM_002307
NM_000678
NM_003985
NM_003683
NM_198283
NM_173597
NM_033207
NM_005987
NM_032575
NM_001817
NM_006737
NM_002411
NM_006180
NM_001024
NM_018382
NM_152508
NM_020482
NM_003445
NM_001248
NM_182592
NM_147164
NM_014511
NM_006688
NM_000420
NM_001173

## Sheet: The most variable genes
NM_004447
NM_017852
NM_001448
NM_000853
NM_144720
NM_003175
NM_014859
NM_144616
NM_000093
NM_004063
NM_004789
NM_002995
NM_006398
NM_006255
NM_080390
NM_005607
NM_002997
NM_015529
NM_018168
NM_018384
NM_152780
NM_002110
NM_002844
NM_020859
NM_006867
NM_001295
NM_002729
NM_001102
NM_002247
NM_005037
NM_032717
NM_080658
NM_005816
NM_006100
NM_002448
NM_019049
NM_015553
NM_005574
NM_021983
NM_002116
NM_022334
NM_005515
NM_138799
NM_003812
NM_138379
NM_005855
NM_014848
NM_178865
NM_018214
NM_018349
NM_175922
NM_018842
NM_006096
NM_002889
NM_006746
NM_052941
NM_021603
NM_001321
NM_006598
NM_000877
NM_022073
NM_173515
NM_013230
NM_002628
NM_033317
NM_022834
NM_004441
NM_020775
NM_000576
NM_177532
NM_153236
NM_018265
NM_004367
NM_000845
NM_000584
NM_033274
NM_021076
NM_000274
NM_015570
NM_001449
NM_024019
NM_145252
NM_025216
NM_004944
NM_015559
NM_033258
NM_005256
NM_002662
NM_181555
NM_031281
NM_015535
NM_032550
NM_006209
NM_004567
NM_031964
NM_016507
NM_173505
NM_004385
NM_003706
NM_138770
NM_001289
NM_016269
NM_002245
NM_004276
NM_198485
NM_002213
NM_005842
NM_153047
NM_002145
NM_023926
NM_018027
NM_133265
NM_000305
NM_004658
NM_001748
NM_014241
NM_002966
NM_007021
NM_024711
NM_012258
NM_020770
NM_001548
NM_005560
NM_019624
NM_181671
NM_022893
NM_002923
NM_000422
NM_022549
NM_145731
NM_001505
NM_130386
NM_152748
NM_031282
NM_183373
NM_000655
NM_006868
NM_005286
NM_024420
NM_005114
NM_001559
NM_021205
NM_018099
NM_053001
NM_000358
NM_006533
NM_080860
NM_005292
NM_024875
NM_005928
NM_053277
NM_006018
NM_017640
NM_025080
NM_013279
NM_000078
NM_032321
NM_181726
NM_173065
NM_018004
NM_152421
NM_138445
NM_007069
NM_032551
NM_017436
NM_003657
NM_016326
NM_016155
NM_052913
NM_014624
NM_004093
NM_175738
NM_001075
NM_003740
NM_012419
NM_000784
NM_003039
NM_012212
NM_006829
NM_005890
NM_033512
NM_024608
NM_006705
NM_015271
NM_004137
NM_018075
NM_003781
NM_004999
NM_015087
NM_002863
NM_003722
NM_145805
NM_001955
NM_003885
NM_203458
NM_004097
NM_017817
NM_001061
NM_152314
NM_001560
NM_153636
NM_017688
NM_004795
NM_021182
NM_024761
NM_000104
NM_001781
NM_004810
NM_139211
NM_022055
NM_016831
NM_016818
NM_138394
NM_138963
NM_001387
NM_016303
NM_000496
NM_053056
NM_138801
NM_182705
NM_014747
NM_177964
NM_145201
NM_001974
NM_012294
NM_017631
NM_003467
NM_000346
NM_007115
NM_012447
NM_032328
NM_020351
NM_016083
NM_014038
NM_003982
NM_021102
NM_015213
NM_052905
NM_152304
NM_153690
NM_021201
NM_003271
NM_001992
NM_148672
NM_001877
NM_014732
NM_021058
NM_000283
NM_153377
NM_175571
NM_016838
NM_023003
NM_015888
NM_018660
NM_138992
NM_003896
NM_138342
NM_145007
NM_003633
NM_003327
NM_020676
NM_173540
NM_139351
NM_004468
NM_178145
NM_005195
NM_002068
NM_015900
NM_000351
NM_153361
NM_030792
NM_005780
NM_153353
NM_152332
NM_005797
NM_018102
NM_032343
NM_005964
NM_032883
NM_004524
NM_020396
NM_017773
NM_016270
NM_001975
NM_004091
NM_002338
NM_007063
NM_194289
NM_153770
NM_014707
NM_080591
NM_000775
NM_144710
NM_001197
NM_001630
NM_152999
NM_022369
NM_004207
NM_018110
NM_024734
NM_015691
NM_005319
NM_004751
NM_018962
NM_016327
NM_000690
NM_172346
NM_145344
NM_000499
NM_014883
NM_020528
NM_152918
NM_021018
NM_000376
NM_178448
NM_000355
NM_033135
NM_001512
NM_015526
NM_031412
NM_030776
NM_021933
NM_012445
NM_138961
NM_016816
NM_172234
NM_025176
NM_130791
NM_000092
NM_016619
NM_003810
NM_058166
NM_017786
NM_032603
NM_134264
NM_005318
NM_003311
NM_194298
NM_000321
NM_022109
NM_147130
NM_021572
NM_023016
NM_018013
NM_018295
NM_006825
NM_171829
NM_020481
NM_003745
NM_003408
NM_015600
NM_198440
NM_004075
NM_024111
NM_033210
NM_000848
NM_004799
NM_000399
NM_173177
NM_025212
NM_022126
NM_020639
NM_017572
NM_004614
NM_145804
NM_139160
NM_024914
NM_018641
NM_006291
NM_145244
NM_002984
NM_025246
NM_007079
NM_139030
NM_006365
NM_007066
NM_031438
NM_013390
NM_153634
NM_080745
NM_152890
NM_138809
NM_003534
NM_053279
NM_018083
NM_058172
NM_002649
NM_032304
NM_006435
NM_198452
NM_000618
NM_001785
NM_130843
NM_006472
NM_022833
NM_080546
NM_053039
NM_002120
NM_003429
NM_004918
NM_078628
NM_020682
NM_152309
NM_005265
NM_024667
NM_002510
NM_030915
NM_173558
NM_012214
NM_004454
NM_001482
NM_018602
NM_003978
NM_012121
NM_003032
NM_138371
NM_000170
NM_198272
NM_173173
NM_024934
NM_013436
NM_005860
NM_173809
NM_016584
